# Supplementary material for: The Effects of Aphid Traits on Parasitoid Host Use and Specialist Advantage
Source: PLoS One. 2016 Jun 16;11(6):e0157674. doi: 10.1371/journal.pone.0157674 (PMC4910996; doi:10.1371/journal.pone.0157674)
Supplement: S3 Table — (CSV) [file pone.0157674.s003.csv]

	Mobility	Myrmekophily	Wax	Honeydew	Feeding_places	Exposing	Life_cycles	Feeding_behaviour	Colony_structure	Size	distribution	Origin	habitats	triba	Zonality	NatAgr
Acyrthosiphon_lactucae	2	1	2	1	1	1	2	3	2	1	3	1	3	2	6	0
Acyrthosiphon_malvae	2	1	2	1	1	1	2	3	2	1	3	1	3	2	6	0
Acyrthosiphon_pisum	2	1	2	1	1	1	2	2	2	1	3	1	3	2	5	1
Amphorophora_rubi	1	1	2	1	1	1	2	2	1	1	3	1	2	2	6	1
Anoecia_corni	1	3	2	1	3	4	1	3	1	2	3	1	3	15	6	1
Aphis_affinis	1	3	2	1	1	2	2	2	1	2	2	1	2	1	6	0
Aphis_balloticola	1	1	2	1	1	1	2	2	1	2	2	1	2	1	6	0
Aphis_celastrii	1	NA	2	1	NA	1	1	3	1	3	3	NA	3	NA	NA	NA
Aphis_craccae	1	3	3	1	1	1	2	2	1	2	3	1	2	1	6	1
Aphis_craccivora	1	2	2	1	1	1	2	3	1	2	3	2	3	1	5	1
Aphis_crepidis	1	3	1	1	3	4	2	1	1	3	2	1	1	1	4	0
Aphis_cytisorum	1	3	3	1	1	1	2	2	1	2	2	1	1	1	1	0
Aphis_davletshinae	1	2	2	1	1	1	2	1	1	3	2	1	1	1	4	0
Aphis_epilobii	1	2	3	2	1	1	2	1	1	2	2	1	2	1	2	0
Aphis_euphorbiae	1	1	3	1	1	1	2	1	1	2	2	1	2	1	6	0
Aphis_fabae	1	2	2	1	1	1	1	3	1	2	3	1	2	1	6	1
Aphis_fabae_cirsiiacanthoidis	1	2	2	1	1	1	1	3	1	2	3	1	2	1	5	0
Aphis_fabae_solanella	1	2	2	1	1	1	1	3	1	2	3	1	2	1	5	0
Aphis_farinosa	1	3	2	1	1	1	2	2	1	2	2	1	2	1	6	0
Aphis_gossypii	1	2	1	1	1	1	2	3	2	2	3	1	3	1	5	1
Aphis_hederae	1	2	1	1	1	1	2	1	1	3	2	1	2	1	6	0
Aphis_idaei	1	3	2	1	1	2	2	2	1	3	2	1	2	1	6	1
Aphis_illinoisensis	NA	NA	NA	NA	NA	NA	NA	NA	NA	NA	NA	2	NA	NA	NA	NA
Aphis_myrsinitidis	1	1	3	1	1	1	2	1	1	2	1	1	1	1	2	0
Aphis_nerii	1	2	2	1	1	1	1	3	1	2	3	2	3	1	1	0
Aphis_newtoni	1	3	2	1	1	1	2	1	1	2	2	1	1	1	4	0
Aphis_oenotherae	1	1	2	1	1	1	2	2	1	2	2	2	2	1	4	0
Aphis_origani	1	3	2	1	1	2	2	1	1	2	2	1	1	1	6	0
Aphis_parietariae	1	2	2	2	1	1	2	1	1	2	2	1	1	1	1	0
Aphis_passeriniana	1	1	2	1	1	1	2	1	1	3	2	1	2	1	1	0
Aphis_pomi	1	2	1	1	1	1	2	2	1	2	3	1	2	1	1	1
Aphis_psammophila	1	3	2	1	3	4	2	2	1	3	2	1	1	1	2	0
Aphis_punicae	1	2	2	1	1	1	2	3	1	2	2	1	2	1	5	1
Aphis_ruborum	1	3	1	1	1	1	2	1	1	2	2	1	2	1	6	1
Aphis_rumicis	1	3	2	1	1	2	2	1	1	2	3	1	2	1	4	0
Aphis_salviae	1	2	1	1	1	1	2	2	1	2	2	1	2	1	4	0
Aphis_sambuci	1	2	3	2	1	1	1	3	1	2	3	1	3	1	6	0
Aphis_sanguisorbie	NA	NA	NA	NA	NA	1	2	1	2	3	NA	NA	NA	NA	NA	NA
Aphis_schneideri	1	3	2	1	1	2	2	1	1	3	2	1	2	1	3	1
Aphis_serpylli	1	3	2	1	1	1	2	1	1	3	2	1	1	1	2	0
Aphis_spiraecola	1	2	2	1	1	1	1	3	1	3	3	2	3	1	1	1
Aphis_spiraephaga	1	2	3	2	1	1	2	1	1	3	2	1	2	1	4	0
Aphis_taraxicicola	1	3	2	1	3	4	2	1	1	3	2	1	2	1	4	0
Aphis_umbrella	1	3	2	1	1	2	2	1	1	2	2	1	2	1	6	0
Aphis_urticata	1	2	2	1	1	1	2	1	1	3	2	1	2	1	6	0
Aphis_verbasci	1	3	2	1	1	1	2	1	1	2	2	1	1	1	6	0
Aphis_viburni	1	3	3	1	1	2	2	1	1	2	2	1	2	1	4	0
Aphis_viticis	1	NA	1	1	1	1	2	1	NA	3	2	1	2	NA	NA	0
Aulacorthum_solani	1	1	2	1	1	1	2	3	1	1	3	1	3	2	5	1
Brachycaudus_amygdalinus	1	2	2	1	1	2	2	1	1	3	2	1	2	2	1	1
Brachycaudus_cardui	1	3	2	1	1	1	1	3	1	2	3	1	3	2	5	1
Brachycaudus_helichrysi	1	3	2	2	1	1	1	3	1	2	3	1	3	2	5	1
Brachycaudus_helichrysi_var._warei	1	3	2	2	1	1	1	3	1	2	3	1	3	2	5	1
Brachycaudus_schwartzi	1	3	2	2	1	2	1	3	1	2	3	1	3	2	4	1
Brevicoryne_brassicae	1	1	3	1	1	1	2	2	1	2	3	1	3	2	5	1
Callaphis_flava	2	1	2	2	1	1	2	1	2	2	3	1	2	6	5	0
Capitophorus_elaeagni	1	1	2	1	1	1	1	3	2	2	3	1	3	2	1	0
Capitophorus_inulae	1	NA	2	1	NA	1	NA	3	2	3	3	NA	3	NA	NA	NA
Cavariella_aegopodii	1	1	2	2	1	1	1	3	1	2	3	1	3	2	6	1
Cavariella_theobaldi	1	1	2	2	1	1	1	3	1	2	2	1	3	2	6	1
Chaetosiphon_tetrarhodum	1	1	2	2	1	2	1	1	1	2	3	1	2	2	6	1
Chaitophorus_leucomelas	1	2	2	1	1	1	2	1	1	2	3	1	2	3	1	1
Chaitophorus_populeti	1	3	2	2	1	1	2	1	1	2	2	1	2	3	6	1
Chaitophorus_populialbae	1	2	2	2	1	1	2	1	1	2	2	1	2	3	1	1
Chromaphis_juglandicola	2	1	2	1	1	1	2	1	2	3	3	1	2	7	6	1
Cinara_palaestinensis	1	NA	3	2	NA	1	2	1	1	1	2	NA	2	NA	NA	NA
Cinara_pinea	1	3	2	1	1	1	2	1	2	1	2	1	1	4	6	0
Corylobium_avellanae	1	1	2	2	1	1	2	1	1	1	3	1	2	2	4	1
Cryptomyzus_ribis	1	1	2	2	1	2	1	3	1	2	3	1	3	2	6	1
Cupressobium_juniperi	1	3	3	2	1	1	2	1	1	1	2	1	2	4	6	0
Delphiniobium_junackianum	2	1	1	2	1	1	2	2	1	1	2	1	2	2	2	0
Dysaphis_apiifolia	1	3	3	1	1	4	1	3	1	2	3	1	3	2	1	1
Dysaphis_foeniculus	1	3	3	1	3	4	2	2	1	2	2	1	2	2	1	1
Dysaphis_plantaginea	1	3	3	1	1	3	1	3	1	2	3	1	3	2	6	1
Eucallipterus_tiliae	2	1	1	2	1	1	2	2	2	3	3	1	2	7	6	0
Eulachnus_agilis	2	1	1	2	1	1	2	1	2	2	2	1	1	4	1	0
Eulachnus_rileyi	2	1	2	2	1	1	2	1	2	2	2	1	1	4	6	0
Eulachnus_tuberculostemmatus	2	NA	2	2	NA	1	2	1	2	2	2	NA	1	NA	NA	NA
Forda_formicaria	1	3	2	1	3	4	1	3	1	1	2	1	3	10	3	1
Geoica_utricularia	1	3	2	1	3	4	1	3	1	1	3	1	3	10	4	1
Hayhurstia_atriplicis	1	1	3	2	1	3	2	1	1	3	2	1	2	2	6	0
Hyadaphis_foeniculi	1	1	1	1	1	3	1	3	1	2	3	1	3	2	4	1
Hyalopterus_amygdali	1	1	3	2	1	1	1	3	1	2	2	1	3	1	5	1
Hyalopterus_pruni	1	1	3	2	1	1	1	3	1	2	2	1	3	1	5	1
Hyperomyzus_lactucae	1	1	2	2	1	1	1	3	1	1	3	1	3	2	6	0
Hyperomyzus_picridis	1	1	2	2	1	1	1	3	1	1	2	1	2	2	4	0
Liosomaphis_berberidis	1	1	2	1	1	1	2	2	2	3	2	1	2	2	6	0
Lipaphis_erysimi	1	1	2	1	1	1	2	2	1	2	3	1	3	2	1	1
Lipaphis_lepidii	1	1	2	1	1	1	2	1	1	2	2	1	2	2	1	0
Longicaudus_trirhodus	1	1	1	1	1	1	1	3	1	3	3	1	3	2	2	0
Macrosiphoniella_artemisiae	2	1	3	2	1	1	2	1	1	1	2	1	2	2	6	0
Macrosiphoniella_tanacetaria	2	1	3	2	1	1	2	1	1	1	2	1	2	2	6	0
Macrosiphum_cholodkovskyi	2	1	2	1	1	1	2	1	1	1	2	1	2	2	2	0
Macrosiphum_daphnidis	2	1	2	1	1	1	2	1	2	1	2	1	2	2	2	0
Macrosiphum_euphorbiae	2	1	2	1	1	1	1	3	1	2	3	1	3	2	6	1
Macrosiphum_funestum	3	1	2	2	1	1	2	1	1	1	2	1	3	2	2	1
Macrosiphum_oredonense	3	1	2	2	1	1	2	1	1	1	2	1	2	2	2	0
Macrosiphum_rosae	2	1	2	2	1	1	1	3	1	1	3	1	3	2	6	0
Metopeurum_fuscoviride	1	3	1	1	1	1	2	1	1	2	2	1	2	2	6	0
Metopolophium_dirhodum	1	1	2	1	1	1	1	3	1	2	3	1	3	2	6	1
Microlophium_carnosum	2	1	1	2	1	1	2	1	1	1	3	1	3	2	6	0
Myzocallis_castanicola	2	1	1	1	1	1	2	1	2	3	2	1	2	7	1	0
Myzocallis_komareki	2	1	1	1	1	1	2	1	2	3	2	1	2	7	1	0
Myzocallis_walshii	2	1	1	2	NA	1	2	1	1	3	2	NA	2	NA	NA	NA
Myzus_cerasi	1	3	2	2	1	2	1	2	1	2	3	1	3	2	5	1
Myzus_persicae	1	1	2	2	1	2	1	2	1	2	2	1	3	2	5	1
Myzus_varians	1	1	2	2	1	3	1	2	1	2	2	1	3	2	6	1
Nasonovia_ribisnigri	1	1	2	2	1	2	1	3	1	3	3	1	3	2	2	1
Ovatus_crataegarius	1	1	1	2	1	1	1	3	1	2	3	1	3	2	1	1
Ovatus_insitus	1	1	1	2	1	1	1	3	1	2	2	1	3	2	6	1
Peryphillus_testudinaceus	1	NA	2	2	NA	1	2	2	1	1	2	NA	2	NA	NA	NA
Phorodon_humuli	2	1	2	2	1	1	1	3	2	2	3	1	3	2	6	1
Pleotrichophorus_glandulosus	1	1	2	1	1	1	2	1	1	2	2	1	2	2	5	0
Pterocomma_pilosum	1	2	3	1	NA	1	2	1	1	1	NA	NA	2	NA	NA	NA
Pterocomma_pilosum_konoi	1	2	3	1	NA	1	2	1	1	1	NA	NA	2	NA	NA	NA
Pterocomma_populeum	1	3	3	1	2	1	2	2	1	1	3	1	2	12	4	1
Pterocomma_rufipes	1	3	3	1	2	1	2	2	1	1	2	1	2	12	2	0
Pterocomma_salicis	1	2	3	1	NA	1	2	1	1	1	NA	NA	2	NA	NA	NA
Rhodobium_porosum	NA	NA	NA	NA	NA	NA	NA	NA	NA	NA	NA	2	NA	NA	NA	NA
Rhopalomyzus_lonicerae	1	1	1	2	1	2	1	3	1	2	3	1	3	2	4	0
Rhopalosiphum_maidis	1	2	2	2	1	1	2	2	1	2	3	1	2	1	1	1
Rhopalosiphum_padi	1	2	2	2	1	1	1	3	1	2	3	1	2	1	6	1
Schizaphis_graminum	1	2	2	1	1	1	2	2	1	2	3	1	2	1	4	1
Schizaphis_scirpi	1	3	2	1	1	1	2	2	1	2	2	1	2	1	3	0
Schizolachnus_pineti	2	1	3	1	1	1	2	1	2	2	2	1	2	4	6	0
Semiaphis_dauci	1	1	3	1	1	2	2	1	1	2	2	1	2	2	4	1
Sipha_elegans	1	1	2	2	1	1	2	2	1	2	3	1	3	13	6	1
Sipha_maydis	1	2	2	2	1	1	2	2	1	2	3	1	2	13	6	1
Sitobion_avenae	1	1	2	2	1	1	2	2	1	2	3	1	2	2	6	1
Sitobion_fragariae	1	1	2	1	1	1	2	2	1	2	3	1	2	2	5	1
Therioaphis_trifolii	2	1	2	2	1	1	2	1	2	2	2	1	2	7	5	1
Toxoptera_aurantii	1	3	2	1	1	1	2	3	1	3	3	1	2	1	1	1
Uroleucon_aeneum	2	1	2	2	1	1	2	1	1	1	2	1	2	2	1	0
Uroleucon_chondrillae	2	NA	2	2	NA	1	2	1	1	2	NA	NA	2	NA	NA	NA
Uroleucon_cichorii	2	1	2	2	1	1	2	1	1	1	3	1	2	2	6	0
Uroleucon_doronici	2	1	2	2	1	1	2	1	1	1	2	1	2	2	6	0
Uroleucon_inulae	2	1	2	2	1	1	2	1	1	1	2	1	2	2	1	0
Uroleucon_inulicola	2	1	2	2	1	1	2	1	1	1	2	1	2	2	6	0
Uroleucon_jaceae	2	1	2	2	1	1	2	2	1	1	2	1	2	2	6	0
Uroleucon_murale	2	1	2	2	1	1	2	1	1	1	2	1	2	2	6	0
Uroleucon_solidaginis	2	1	2	2	1	1	2	1	1	1	3	1	2	2	2	0
Uroleucon_sonchi	2	1	2	2	1	1	2	3	1	1	3	1	2	2	6	0
