# Supplementary material for: The Effects of Aphid Traits on Parasitoid Host Use and Specialist Advantage
Source: PLoS One. 2016 Jun 16;11(6):e0157674. doi: 10.1371/journal.pone.0157674 (PMC4910996; doi:10.1371/journal.pone.0157674)
Supplement: S4 Table — (CSV) [file pone.0157674.s004.csv]

	Aphids	Subsp	Species	Genus	Tribe	Subfamily
Acyrthosiphon_lactucae	Acyrthosiphon_lactucae	2	2	1	2	2
Acyrthosiphon_malvae	Acyrthosiphon_malvae	3	3	1	2	2
Acyrthosiphon_pisum	Acyrthosiphon_pisum	4	4	1	2	2
Amphorophora_rubi	Amphorophora_rubi	6	6	2	2	2
Anoecia_corni	Anoecia_corni	7	7	3	15	1
Aphis_affinis	Aphis_affinis	8	8	4	1	2
Aphis_balloticola	Aphis_balloticola	9	9	4	1	2
Aphis_celastrii	Aphis_celastrii	192	187	4	1	2
Aphis_craccae	Aphis_craccae	12	12	4	1	2
Aphis_craccivora	Aphis_craccivora	13	13	4	1	2
Aphis_crepidis	Aphis_crepidis	14	14	4	1	2
Aphis_cytisorum	Aphis_cytisorum	15	15	4	1	2
Aphis_davletshinae	Aphis_davletshinae	16	16	4	1	2
Aphis_epilobii	Aphis_epilobii	17	17	4	1	2
Aphis_euphorbiae	Aphis_euphorbiae	18	18	4	1	2
Aphis_fabae	Aphis_fabae	19	19	4	1	2
Aphis_fabae_cirsiiacanthoidis	Aphis_fabae_cirsiiacanthoidis	20	19	4	1	2
Aphis_fabae_solanella	Aphis_fabae_solanella	21	19	4	1	2
Aphis_farinosa	Aphis_farinosa	22	20	4	1	2
Aphis_gossypii	Aphis_gossypii	25	23	4	1	2
Aphis_hederae	Aphis_hederae	27	25	4	1	2
Aphis_idaei	Aphis_idaei	28	26	4	1	2
Aphis_illinoisensis	Aphis_illinoisensis	185	181	4	1	2
Aphis_myrsinitidis	Aphis_myrsinitidis	30	28	4	1	2
Aphis_nerii	Aphis_nerii	32	30	4	1	2
Aphis_newtoni	Aphis_newtoni	33	31	4	1	2
Aphis_oenotherae	Aphis_oenotherae	34	32	4	1	2
Aphis_origani	Aphis_origani	35	33	4	1	2
Aphis_parietariae	Aphis_parietariae	36	34	4	1	2
Aphis_passeriniana	Aphis_passeriniana	37	35	4	1	2
Aphis_pomi	Aphis_pomi	38	36	4	1	2
Aphis_psammophila	Aphis_psammophila	39	37	4	1	2
Aphis_punicae	Aphis_punicae	40	38	4	1	2
Aphis_ruborum	Aphis_ruborum	41	39	4	1	2
Aphis_rumicis	Aphis_rumicis	42	40	4	1	2
Aphis_salviae	Aphis_salviae	44	42	4	1	2
Aphis_sambuci	Aphis_sambuci	45	43	4	1	2
Aphis_sanguisorbie	Aphis_sanguisorbiae	46	44	4	1	2
Aphis_schneideri	Aphis_schneideri	47	45	4	1	2
Aphis_serpylli	Aphis_serpylli	48	46	4	1	2
Aphis_spiraecola	Aphis_spiraecola	50	48	4	1	2
Aphis_spiraephaga	Aphis_spiraephaga	49	47	4	1	2
Aphis_taraxicicola	Aphis_taraxicicola	51	49	4	1	2
Aphis_umbrella	Aphis_umbrella	52	50	4	1	2
Aphis_urticata	Aphis_urticata	53	51	4	1	2
Aphis_verbasci	Aphis_verbasci	54	52	4	1	2
Aphis_viburni	Aphis_viburni	55	53	4	1	2
Aphis_viticis	Aphis_viticis	181	178	4	1	2
Aulacorthum_solani	Aulacorthum_solani	56	54	5	2	2
Brachycaudus_amygdalinus	Brachycaudus_amygdalinus	60	58	6	2	2
Brachycaudus_cardui	Brachycaudus_cardui	57	55	6	2	2
Brachycaudus_helichrysi	Brachycaudus_helichrysi	59	57	6	2	2
Brachycaudus_helichrysi_var._warei	Brachycaudus_helichrysi_var._warei	182	57	6	2	2
Brachycaudus_schwartzi	Brachycaudus_schwartzi	63	61	6	2	2
Brevicoryne_brassicae	Brevicoryne_brassicae	64	62	7	2	2
Callaphis_flava	Callaphis_flava	65	63	8	6	3
Capitophorus_elaeagni	Capitophorus_elaeagni	67	65	9	2	2
Capitophorus_inulae	Capitophorus_inulae	69	67	9	2	2
Cavariella_aegopodii	Cavariella_aegopodii	70	68	10	2	2
Cavariella_theobaldi	Cavariella_theobaldi	72	70	10	2	2
Chaetosiphon_tetrarhodum	Chaetosiphon_tetrarhodum	74	72	11	2	2
Chaitophorus_leucomelas	Chaitophorus_leucomelas	75	73	12	3	4
Chaitophorus_populeti	Chaitophorus_populeti	76	74	12	3	4
Chaitophorus_populialbae	Chaitophorus_populialbae	77	75	12	3	4
Chromaphis_juglandicola	Chromaphis_juglandicola	79	77	13	7	3
Cinara_palaestinensis	Cinara_palaestinensis	81	79	14	4	7
Cinara_pinea	Cinara_pinea	80	78	14	4	7
Corylobium_avellanae	Corylobium_avellanae	82	80	15	2	2
Cryptomyzus_ribis	Cryptomyzus_ribis	83	81	16	2	2
Cupressobium_juniperi	Cinara_juniperi	84	82	14	4	7
Delphiniobium_junackianum	Delphiniobium_junackianum	86	84	17	2	2
Dysaphis_apiifolia	Dysaphis_apiifolia	89	87	20	2	2
Dysaphis_foeniculus	Dysaphis_foeniculus	90	88	20	2	2
Dysaphis_plantaginea	Dysaphis_plantaginea	91	89	20	2	2
Eucallipterus_tiliae	Eucallipterus_tiliae	94	92	21	7	3
Eulachnus_agilis	Eulachnus_agilis	96	94	23	4	7
Eulachnus_rileyi	Eulachnus_rileyi	97	95	23	4	7
Eulachnus_tuberculostemmatus	Eulachnus_tuberculostemmatus	98	96	23	4	7
Forda_formicaria	Forda_formicaria	99	97	24	10	6
Geoica_utricularia	Geoica_utricularia	100	98	25	10	6
Hayhurstia_atriplicis	Hayhurstia_atriplicis	101	99	26	2	2
Hyadaphis_foeniculi	Hyadaphis_foeniculi	102	100	27	2	2
Hyalopterus_amygdali	Hyalopterus_amygdali	183	179	28	1	2
Hyalopterus_pruni	Hyalopterus_pruni	103	101	28	1	2
Hyperomyzus_lactucae	Hyperomyzus_lactucae	104	102	29	2	2
Hyperomyzus_picridis	Hyperomyzus_picridis	106	104	29	2	2
Liosomaphis_berberidis	Liosomaphis_berberidis	107	105	30	2	2
Lipaphis_erysimi	Lipaphis_erysimi	109	107	31	2	2
Lipaphis_lepidii	Lipaphis_lepidii	108	106	31	2	2
Longicaudus_trirhodus	Longicaudus_trirhodus	110	108	32	2	2
Macrosiphoniella_artemisiae	Macrosiphoniella_artemisiae	111	109	33	2	2
Macrosiphoniella_tanacetaria	Macrosiphoniella_tanacetaria	113	111	33	2	2
Macrosiphum_cholodkovskyi	Macrosiphum_cholodkovskyi	114	112	34	2	2
Macrosiphum_daphnidis	Macrosiphum_daphnidis	116	114	34	2	2
Macrosiphum_euphorbiae	Macrosiphum_euphorbiae	115	113	34	2	2
Macrosiphum_funestum	Macrosiphum_funestum	117	115	34	2	2
Macrosiphum_oredonense	Macrosiphum_oredonense	118	116	34	2	2
Macrosiphum_rosae	Macrosiphum_rosae	119	117	34	2	2
Metopeurum_fuscoviride	Metopeurum_fuscoviride	122	120	37	2	2
Metopolophium_dirhodum	Metopolophium_dirhodum	123	121	38	2	2
Microlophium_carnosum	Microlophium_carnosum	124	122	39	2	2
Myzocallis_castanicola	Myzocallis_castanicola	126	124	40	7	3
Myzocallis_komareki	Myzocallis_komareki	127	125	40	7	3
Myzocallis_walshii	Myzocallis_walshii	186	182	40	7	3
Myzus_cerasi	Myzus_cerasi	128	126	41	2	2
Myzus_persicae	Myzus_persicae	133	131	41	2	2
Myzus_varians	Myzus_varians	134	132	41	2	2
Nasonovia_ribisnigri	Nasonovia_ribisnigri	135	133	42	2	2
Ovatus_crataegarius	Ovatus_crataegarius	136	134	43	2	2
Ovatus_insitus	Ovatus_insitus	137	135	43	2	2
Peryphillus_testudinaceus	Periphyllus_testudinaceus	140	138	45	3	4
Phorodon_humuli	Phorodon_humuli	141	139	46	2	2
Pleotrichophorus_glandulosus	Pleotrichophorus_glandulosus	144	142	48	2	2
Pterocomma_pilosum	Pterocomma_pilosum	189	185	51	12	9
Pterocomma_pilosum_konoi	Pterocomma_pilosum_konoi	190	185	51	12	9
Pterocomma_populeum	Pterocomma_populeum	147	145	51	12	9
Pterocomma_rufipes	Pterocomma_rufipes	148	146	51	12	9
Pterocomma_salicis	Pterocomma_salicis	188	184	51	12	9
Rhodobium_porosum	Rhodobium_porosum	187	183	68	2	2
Rhopalomyzus_lonicerae	Rhopalomyzus_lonicerae	149	147	52	2	2
Rhopalosiphum_maidis	Rhopalosiphum_maidis	151	149	53	1	2
Rhopalosiphum_padi	Rhopalosiphum_padi	153	151	53	1	2
Schizaphis_graminum	Schizaphis_graminum	155	153	55	1	2
Schizaphis_scirpi	Schizaphis_scirpi	156	154	55	1	2
Schizolachnus_pineti	Schizolachnus_pineti	157	155	56	4	7
Semiaphis_dauci	Semiaphis_dauci	158	156	57	2	2
Sipha_elegans	Sipha_elegans	159	157	58	13	4
Sipha_maydis	Sipha_maydis	160	158	58	13	4
Sitobion_avenae	Sitobion_avenae	161	159	59	2	2
Sitobion_fragariae	Sitobion_fragariae	162	160	59	2	2
Therioaphis_trifolii	Therioaphis_trifolii	166	164	63	7	3
Toxoptera_aurantii	Toxoptera_aurantii	167	165	64	1	2
Uroleucon_aeneum	Uroleucon_aeneum	169	167	66	2	2
Uroleucon_chondrillae	Uroleucon_chondrillae	170	168	66	2	2
Uroleucon_cichorii	Uroleucon_cichorii	171	169	66	2	2
Uroleucon_doronici	Uroleucon_doronici	173	170	66	2	2
Uroleucon_inulae	Uroleucon_inulae	174	171	66	2	2
Uroleucon_inulicola	Uroleucon_inulicola	175	172	66	2	2
Uroleucon_jaceae	Uroleucon_jaceae	176	173	66	2	2
Uroleucon_murale	Uroleucon_murale	177	174	66	2	2
Uroleucon_solidaginis	Uroleucon_solidaginis	178	175	66	2	2
Uroleucon_sonchi	Uroleucon_sonchi	179	176	66	2	2
